# Supplementary material for: Systematic Bias in Genomic Classification Due to Contaminating Non-neoplastic Tissue in Breast Tumor Samples
Source: BMC Med Genomics. 2011 Jun 30;4:54. doi: 10.1186/1755-8794-4-54 (PMC3151208; doi:10.1186/1755-8794-4-54)
Supplement: Additional file 4 — Supplementary Data 1 showing sensitivity and negative predictive value at 10 years and to end of follow up. Sensitivity and negative predictive values are given for 10-year and relapse-free survival at the end of follow up for NKI, Naderi, and Wang datasets. [file 1755-8794-4-54-S4.XLSX]

## Sheet: Wang
	Relapse-Free Survival - To End of Follow Up
	Sensitivity	NPV	True Positive	False Positive	False Negative	True Negative	total	Specificity	PPV	% low ROR-S
0	0.663551	0.71875	71	87	36	92	286	0.513966	0.449367	0.447552
0.05	0.82243	0.746667	88	123	19	56	286	0.312849	0.417062	0.262238
0.1	0.934579	0.820513	100	147	7	32	286	0.178771	0.404858	0.136364
0.15	0.962617	0.846154	103	157	4	22	286	0.122905	0.396154	0.0909091
0.2	0.971963	0.75	104	170	3	9	286	0.0502793	0.379562	0.041958
0.25	0.990654	0.75	106	176	1	3	286	0.0167598	0.375887	0.013986
0.3	1	1	107	177	0	2	286	0.0111732	0.376761	0.00699301
	Five Year Relapse-Free Survival
	Sensitivity	NPV	True Positive	False Positive	False Negative	True Negative	total	Specificity	PPV	% low ROR-S
0	0.694737	0.756303	66	78	29	90	263	0.535714	0.458333	0.452471
0.05	0.842105	0.788732	80	112	15	56	263	0.333333	0.416667	0.269962
0.1	0.936842	0.842105	89	136	6	32	263	0.190476	0.395556	0.144487
0.15	0.957895	0.846154	91	146	4	22	263	0.130952	0.383966	0.0988593
0.2	0.968421	0.75	92	159	3	9	263	0.0535714	0.366534	0.0456274
0.25	0.989474	0.75	94	165	1	3	263	0.0178571	0.362934	0.0152091
0.3	1	1	95	166	0	2	263	0.0119048	0.363985	0.00760456
	Ten Year Relapse-Free Survival
	Sensitivity	NPV	True Positive	False Positive	False Negative	True Negative	total	Specificity	PPV	% low ROR-S
0	0.663551	0.389831	71	21	36	23	151	0.522727	0.771739	0.390728
0.05	0.82243	0.472222	88	27	19	17	151	0.386364	0.765217	0.238411
0.1	0.934579	0.533333	100	36	7	8	151	0.181818	0.735294	0.0993377
0.15	0.962617	0.555556	103	39	4	5	151	0.113636	0.725352	0.0596026
0.2	0.971963	0	104	44	3	0	151	0	0.702703	0.0198675
0.25	0.990654	0	106	44	1	0	151	0	0.706667	0.00662252
0.3	1	NA	107	44	0	0	151	0	0.708609	0

## Sheet: Naderi
	Relapse-Free Survival - To End of Follow Up
	Sensitivity	NPV	True Positive	False Positive	False Negative	True Negative	total	Specificity	PPV	% low ROR-S
0	0.708333	0.820513	17	30	7	32	86	0.516129	0.361702	0.453488
0.05	0.791667	0.852941	19	33	5	29	86	0.467742	0.365385	0.395349
0.1	0.833333	0.875	20	34	4	28	86	0.451613	0.37037	0.372093
0.15	0.875	0.892857	21	37	3	25	86	0.403226	0.362069	0.325581
0.2	0.916667	0.92	22	39	2	23	86	0.370968	0.360656	0.290698
0.25	0.916667	0.904762	22	43	2	19	86	0.306452	0.338462	0.244186
0.3	0.916667	0.888889	22	46	2	16	86	0.258065	0.323529	0.209302
0.35	0.916667	0.882353	22	47	2	15	86	0.241935	0.318841	0.197674
0.4	0.958333	0.916667	23	51	1	11	86	0.177419	0.310811	0.139535
	Five Year Relapse-Free Survival
	Sensitivity	NPV	True Positive	False Positive	False Negative	True Negative	total	Specificity	PPV	% low ROR-S
0	0.846154	0.941176	11	27	2	32	72	0.542373	0.289474	0.472222
0.05	0.923077	0.966667	12	30	1	29	72	0.491525	0.285714	0.416667
0.1	0.923077	0.965517	12	31	1	28	72	0.474576	0.27907	0.402778
0.15	0.923077	0.961538	12	34	1	25	72	0.423729	0.26087	0.361111
0.2	1	1	13	36	0	23	72	0.389831	0.265306	0.319444
0.25	1	1	13	40	0	19	72	0.322034	0.245283	0.263889
0.3	1	1	13	43	0	16	72	0.271186	0.232143	0.222222
0.35	1	1	13	44	0	15	72	0.254237	0.22807	0.208333
0.4	1	1	13	48	0	11	72	0.186441	0.213115	0.152778
	Ten Year Relapse-Free Survival
	Sensitivity	NPV	True Positive	False Positive	False Negative	True Negative	total	Specificity	PPV	% low ROR-S
0	0.73913	0.8	17	23	6	24	70	0.510638	0.425	0.428571
0.05	0.826087	0.851852	19	24	4	23	70	0.489362	0.44186	0.385714
0.1	0.869565	0.88	20	25	3	22	70	0.468085	0.444444	0.357143
0.15	0.869565	0.875	20	26	3	21	70	0.446809	0.434783	0.342857
0.2	0.913043	0.904762	21	28	2	19	70	0.404255	0.428571	0.3
0.25	0.913043	0.882353	21	32	2	15	70	0.319149	0.396226	0.242857
0.3	0.913043	0.875	21	33	2	14	70	0.297872	0.388889	0.228571
0.35	0.913043	0.866667	21	34	2	13	70	0.276596	0.381818	0.214286
0.4	0.956522	0.909091	22	37	1	10	70	0.212766	0.372881	0.157143

## Sheet: NKI
	Relapse-Free Survival - To End of Follow Up
	Sensitivity	NPV	True Positive	False Positive	False Negative	True Negative	total	Specificity	PPV	% low ROR-S
0	0.703704	0.794872	38	35	16	62	151	0.639175	0.520548	0.516556
0.05	0.740741	0.810811	40	37	14	60	151	0.618557	0.519481	0.490066
0.1	0.777778	0.820896	42	42	12	55	151	0.56701	0.5	0.443709
0.15	0.777778	0.8125	42	45	12	52	151	0.536082	0.482759	0.423841
0.2	0.796296	0.816667	43	48	11	49	151	0.505155	0.472527	0.397351
0.25	0.833333	0.830189	45	53	9	44	151	0.453608	0.459184	0.350993
0.3	0.851852	0.833333	46	57	8	40	151	0.412371	0.446602	0.317881
0.35	0.851852	0.809524	46	63	8	34	151	0.350515	0.422018	0.278146
0.4	0.87037	0.810811	47	67	7	30	151	0.309278	0.412281	0.245033
0.45	0.907407	0.821429	49	74	5	23	151	0.237113	0.398374	0.18543
0.5	0.944444	0.842105	51	81	3	16	151	0.164948	0.386364	0.125828
	Five Year Relapse-Free Survival
	Sensitivity	NPV	tp	fp	fn	tn	total	specif	ppv	% low ROR-S
0	0.727273	0.833333	32	27	12	60	131	0.689655	0.542373	0.549618
0.05	0.772727	0.852941	34	29	10	58	131	0.666667	0.539683	0.519084
0.1	0.818182	0.870968	36	33	8	54	131	0.62069	0.521739	0.473282
0.15	0.818182	0.864407	36	36	8	51	131	0.586207	0.5	0.450382
0.2	0.840909	0.872727	37	39	7	48	131	0.551724	0.486842	0.419847
0.25	0.886364	0.895833	39	44	5	43	131	0.494253	0.46988	0.366412
0.3	0.909091	0.906977	40	48	4	39	131	0.448276	0.454545	0.328244
0.35	0.909091	0.891892	40	54	4	33	131	0.37931	0.425532	0.282443
0.4	0.931818	0.90625	41	58	3	29	131	0.333333	0.414141	0.244275
0.45	0.977273	0.956522	43	65	1	22	131	0.252874	0.398148	0.175573
0.5	1	1	44	72	0	15	131	0.172414	0.37931	0.114504
	Ten Year Relapse-Free Survival
	Sensitivity	NPV	tp	fp	fn	tn	total	specif	ppv	% low ROR-S
0	0.703704	0.619048	38	12	16	26	92	0.684211	0.76	0.456522
0.05	0.740741	0.65	40	12	14	26	92	0.684211	0.769231	0.434783
0.1	0.777778	0.666667	42	14	12	24	92	0.631579	0.75	0.391304
0.15	0.777778	0.647059	42	16	12	22	92	0.578947	0.724138	0.369565
0.2	0.796296	0.645161	43	18	11	20	92	0.526316	0.704918	0.336957
0.25	0.833333	0.666667	45	20	9	18	92	0.473684	0.692308	0.293478
0.3	0.851852	0.666667	46	22	8	16	92	0.421053	0.676471	0.26087
0.35	0.851852	0.636364	46	24	8	14	92	0.368421	0.657143	0.23913
0.4	0.87037	0.631579	47	26	7	12	92	0.315789	0.643836	0.206522
0.45	0.907407	0.615385	49	30	5	8	92	0.210526	0.620253	0.141304
0.5	0.944444	0.571429	51	34	3	4	92	0.105263	0.6	0.076087
